# Supplementary material for: Use of Labelled tLyP-1 as a Novel Ligand Targeting the NRP Receptor to Image Glioma
Source: PLoS One. 2015 Sep 23;10(9):e0137676. doi: 10.1371/journal.pone.0137676 (PMC4580457; doi:10.1371/journal.pone.0137676)
Supplement: S1 Table — (XLS) [file pone.0137676.s001.xls]

## Sheet: Sheet1
group 1(experiment group)	organ 1	fluorescence 1(counts/pixel)	T/NT ratios 1		group 2 (control group)	organ 2	fluorescence 2(counts/pixel)	T/NT ratios 2
1	tumor	4066			2	tumor	2880
1	tumor	5215			2	tumor	2791
1	tumor	5235			2	tumor	4781
1	tumor	5025			2	tumor	3272
1	tumor	5463			2	tumor	3131
1	brain	1094	3.71		2	brain	2260	1.27
1	brain	1200	4.34		2	brain	2460	1.13
1	brain	1412	3.7		2	brain	3340	1.43
1	brain	1483	3.38		2	brain	2571	1.27
1	brain	2618	2.08		2	brain	2031	1.54
1	heart	641	6.34		2	heart	1710	1.68
1	heart	1132	4.6		2	heart	1652	1.69
1	heart	1238	4.22		2	heart	2462	1.94
1	heart	1217	4.12		2	heart	1521	2.15
1	heart	1439	3.79		2	heart	1378	2.27
1	lung	903	4.5		2	lung	2070	1.39
1	lung	1692	3.08		2	lung	1850	1.5
1	lung	1443	3.62		2	lung	3311	1.44
1	lung	1773	2.83		2	lung	2620	1.24
1	lung	2219	2.46		2	lung	2122	1.47
1	liver	1961	2.07		2	liver	2231	1.29
1	liver	2176	2.39		2	liver	2391	1.16
1	liver	1768	2.95		2	liver	3140	1.52
1	liver	2392	2.1		2	liver	2112	1.54
1	liver	2481	2.2		2	liver	3359	0.93
1	spleen	842	4.82		2	spleen	1691	1.7
1	spleen	1300	4.01		2	spleen	1850	1.5
1	spleen	1120	4.67		2	spleen	2422	1.97
1	spleen	1471	3.41		2	spleen	1820	1.79
1	spleen	1358	4.02		2	spleen	1702	1.83
1	kidney	6103	0.67		2	kidney	6130	0.46
1	kidney	18380	0.28		2	kidney	10210	0.27
1	kidney	7083	0.7		2	kidney	14961	0.32
1	kidney	8152	0.61		2	kidney	10101	0.32
1	kidney	2495	2.18		2	kidney	2095	1.49
1	muscle	1232	3.3		2	muscle	2072	1.39
1	muscle	1690	3.08		2	muscle	2321	1.2
1	muscle	1936	2.7		2	muscle	3110	1.53
1	muscle	1602	3.13		2	muscle	2570	1.27
1	muscle	2519	2.16		2	muscle	2633	1.18
1	intestine	2805	1.44		2	intestine	2512	1.14
1	intestine	6184	0.84		2	intestine	2982	0.93
1	intestine	7823	0.66		2	intestine	5800	0.82
1	intestine	8883	0.56		2	intestine	2962	1.1
1	intestine	7695	0.7		2	intestine	8206	0.38
