# Supplementary material for: Use of Labelled tLyP-1 as a Novel Ligand Targeting the NRP Receptor to Image Glioma
Source: PLoS One. 2015 Sep 23;10(9):e0137676. doi: 10.1371/journal.pone.0137676 (PMC4580457; doi:10.1371/journal.pone.0137676)
Supplement: S2 Table — (XLS) [file pone.0137676.s002.xls]

## Sheet: Sheet1
organ	first time scan (60min)(%ID/g)	second time scan (120min)(%ID/g)
tumor	2.96	2.04
tumor	3.32	2.22
tumor	2.28	1.88
tumor	3.16	2.41
tumor	3.14	2.58
brain	1.5	0.72
brain	1.11	0.65
brain	0.96	0.56
brain	1.16	0.7
brain	1.1	0.87
liver	1.32	0.89
liver	1.98	1.23
liver	1.54	0.87
liver	1.4	1.04
liver	1.58	1.36
kidney	3.34	5.1
kidney	3.26	4.5
kidney	2.4	3.74
kidney	3.56	3.22
kidney	1.66	2.36
spleen	0.5	0.43
spleen	0.86	0.89
spleen	0.98	0.6
spleen	1.31	1.09
spleen	1.26	1.09
heart	1.15	1.03
heart	1.23	0.89
heart	0.89	0.65
heart	1.23	0.71
heart	1.21	0.81
lung	1.23	1
lung	0.89	0.86
lung	0.86	0.67
lung	1	0.89
lung	1.12	0.94
intestine	5.98	6.64
intestine	6.78	7.51
intestine	6.83	7.79
intestine	8.23	8.12
intestine	8.64	8.88
soft tissue	1.23	0.65
soft tissue	1.02	0.76
soft tissue	1.12	0.8
soft tissue	1.32	1
soft tissue	1.23	0.87
